# Supplementary material for: Conjugation of a Cationic Cell-Penetrating Peptide with a Novel Kunitzin-like Trypsin Inhibitor: New Insights for Enhancement of Peptide Bioactivities
Source: Pharmaceutics. 2022 Aug 27;14(9):1805. doi: 10.3390/pharmaceutics14091805 (PMC9501525; doi:10.3390/pharmaceutics14091805)
Supplement: Supplementary file 1 [file pharmaceutics-14-01805-s001.zip]

Archive with 1 entries (1 files):
- pharmaceutics-1825361-supplementary.pdf
